# Supplementary material for: The genetic insulator RiboJ increases expression of insulated genes
Source: J Biol Eng. 2018 Oct 29;12:23. doi: 10.1186/s13036-018-0115-6 (PMC6206723; doi:10.1186/s13036-018-0115-6)
Supplement: Supplementary file 1 — Data.csv Experimental data. Analysis.ipynb Analysis methods as a jupyter notebook. (ZIP 16 kb) [file 13036_2018_115_MOESM1_ESM.zip]

Archive with 8 entries (5 files):
- SI/
- SI/Data.csv
- __MACOSX/
- __MACOSX/SI/
- __MACOSX/SI/._Data.csv
- SI/Analysis.ipynb
- __MACOSX/SI/._Analysis.ipynb
- __MACOSX/._SI
