# Supplementary material for: The genetic insulator RiboJ increases expression of insulated genes
Source: J Biol Eng. 2018 Oct 29;12:23. doi: 10.1186/s13036-018-0115-6 (PMC6206723; doi:10.1186/s13036-018-0115-6)
Supplement: Supplementary file 1 — Data.csv Experimental data. Analysis.ipynb Analysis methods as a jupyter notebook. (ZIP 16 kb) [file 13036_2018_115_MOESM1_ESM.zip › SI/Data.csv]

Promoter	RiboJ	Replicate	GeoMean MEF	GeoSTD MEF	Mean Counts	ConfMax Counts	ConfMin Counts	mean CysG counts	ConfMax CysG	ConfMin CysG
J23100	TRUE	1	407101.11		3110	3250	2980
J23100	TRUE	2	362382.04		7840	8100	7570
J23100	TRUE	3	393023.05		8920	9190	8660
J23101	TRUE	1	305336.64		30100	31000	29300	55	61	48
J23101	TRUE	2	259607.06		5520	5760	5290	16.8	20.4	13.6
J23101	TRUE	3	324865.54		3510	3620	3420	7.8	10.2	5.8
J23102	TRUE	1	416671.75		187	218	157	0.19	0.6	0.03
J23102	TRUE	2	341996.22		8840	9100	8590	0	0.27	0
J23102	TRUE	3	401402.71		7520	7750	7300	0.17	0.56	0.03
J23103	TRUE	1	800.04		94	103	86	89	95	83
J23103	TRUE	2	783.58		41	46	35	48.8	53.3	44.2
J23103	TRUE	3	802.73		34	40	29	29.9	33.2	26.5
J23104	TRUE	1	514360.5		7380	7600	7160
J23104	TRUE	2	518477.54		12020	12330	11710
J23104	TRUE	3	484800.46		33900	34900	33000
J23105	TRUE	1	48308.98		244	253	234	13.8	16.1	11.4
J23105	TRUE	2	46496.59		663	682	645	26.4	30.2	22.6
J23105	TRUE	3	45870.18		389	405	374	13.3	15.4	11.2
J23106	TRUE	1	86137.46		1860	1930	1800	15.6	18.7	12.6
J23106	TRUE	2	84908.32		1097	1144	1053	12.1	15.3	9.4
J23106	TRUE	3	85600.49		1060	1106	1016	10.5	13.3	8.2
J23107	TRUE	1	64381.98		900	960	830	0.11	0.54	0
J23107	TRUE	2	51552.56		4320	4570	4090	0	0.7	0
J23107	TRUE	3	53130.84		458	507	408	0	0.26	0
J23108	TRUE	1	15674.75		415	432	397	10.4	13.1	8.1
J23108	TRUE	2	17161.16		565	595	536	11.5	14.2	9.2
J23108	TRUE	3	16455.32		809	846	772	24.8	28.6	21.1
J23109	TRUE	1	377.87		81	102	63
J23109	TRUE	2	409.87		60.1	65	55.2
J23109	TRUE	3	386.16		17.5	20.2	14.9
J23110	TRUE	1	115246.82		5810	6080	5560	26.3	29.3	23.3
J23110	TRUE	2	135170.98		2340	2400	2270	8.9	10.8	7.3
J23110	TRUE	3	129638.34		2550	2610	2490	10.3	13.4	7.7
J23111	TRUE	1	611390.39		1740	1840	1650	4	5.4	3
J23111	TRUE	2	593228.38		2720	2800	2650	3.2	4.5	2.1
J23111	TRUE	3	577207.47		3320	3460	3190	4.8	6.3	3.6
J23112	TRUE	1	344.25		4560	4760	4400	0.18	0.88	0.01
J23112	TRUE	2	365.77		3580	3690	3470	0.5	1.2	0.1
J23112	TRUE	3	378.68		3670	3790	3570	0.14	0.66	0.01
J23113	TRUE	1	413.71		2670	2740	2610	0.15	0.72	0.01
J23113	TRUE	2	420.22		6010	6320	5720	0.15	0.72	0.01
J23113	TRUE	3	393.09		4560	4730	4410	0.11	0.51	0
J23114	TRUE	1	8211.88		430	443	417	34.5	37.5	31.4
J23114	TRUE	2	7779.03		134	141	127	12.6	14.6	10.7
J23114	TRUE	3	9419.84		244	256	232	42.7	46.4	39
J23115	TRUE	1	20736.22		388	403	374	22.2	24.9	19.5
J23115	TRUE	2	21752.24		511	526	495	18.2	20.7	15.6
J23115	TRUE	3	18943.27		771	791	751	20.2	22.7	17.6
J23116	TRUE	1	26710.77		114	120	108	26.3	29.1	23.5
J23116	TRUE	2	26483.91		256	265	246	24.3	27.4	21.1
J23116	TRUE	3	26120.12		219	227	210	29.9	32.8	27
J23117	TRUE	1	1518.2		50	55	45
J23117	TRUE	2	1837.26		94	100	88
J23117	TRUE	3	1835.19		52.7	57.1	48.4
J23118	TRUE	1	266969.61		2630	2740	2530	11.6	13.4	9.7
J23118	TRUE	2	223150.6		4290	4430	4150	18.2	20.6	15.8
J23118	TRUE	3	295610.89		6060	6230	5890	14.5	18.2	11.3
J23119	TRUE	1	230986.42		3120	3230	3020	23.4	27.1	19.8
J23119	TRUE	2	621605.04		2620	2730	2520	28.3	33	23.6
J23119	TRUE	3	641231.21		4970	5260	4700	19.5	23.1	15.9
J23150	TRUE	1	90055.35		1906	1945	1868	5.7	7.2	4.5
J23150	TRUE	2	107296.41		2111	2158	2066	12.5	14.5	10.6
J23150	TRUE	3	107019.32		1830	1869	1793	4.3	5.5	3.4
J23151	TRUE	1	168975.75		4090	4260	3950	10.8	13.3	8.6
J23151	TRUE	2	169008.03		2150	2210	2090	8	10	6.3
J23151	TRUE	3	157207.84		6560	7070	6120	13	15.4	10.7
R0010	TRUE	1	11519.72		61	68	54	15.7	18.3	13.1
R0010	TRUE	2	12535.79		215	228	202	37.2	41.8	32.6
R0010	TRUE	3	12835.18		91	99	84	17.3	22.7	12.8
R0011	TRUE	1	214565.64		2071	2113	2030	12.3	14.3	10.3
R0011	TRUE	2	183840.24		5790	6010	5580	23.8	26.7	20.8
R0011	TRUE	3	268107.32		4770	4970	4580	17	19.6	14.4
J23100	FALSE	1	40162.97		2110	2210	2020
J23100	FALSE	2	41843.6		2130	2220	2040
J23100	FALSE	3	39971.77		2970	3080	2860
J23101	FALSE	1	37343.83		2170	2230	2120	4.4	6.4	2.9
J23101	FALSE	2	36454.02		1306	1356	1258	12.8	14.9	10.7
J23101	FALSE	3	36778.53		1412	1460	1367	16.3	18.7	13.9
J23102	FALSE	1	46108.28		3480	3590	3380	13.4	16.4	10.8
J23102	FALSE	2	46072.11		3300	3410	3190	7.9	10.3	5.9
J23102	FALSE	3	42766.54		2690	2780	2610	12	14.9	9.4
J23103	FALSE	1	166.6		6	8.5	4.1	7.6	9.4	6.1
J23103	FALSE	2	176.27		37	43	32	54.4	58.8	50
J23103	FALSE	3	179.07		24.1	28.4	19.8	57.4	62.1	52.7
J23104	FALSE	1	68432.34		5220	5380	5070
J23104	FALSE	2	71892.02		8340	8580	8090
J23104	FALSE	3	75987.02		4710	4870	4550
J23105	FALSE	1	5107.17		175	185	165	12.8	14.9	10.7
J23105	FALSE	2	5081.42		258	270	246	14.2	16.2	12.1
J23105	FALSE	3	5241.29		434	454	415	19.2	21.7	16.8
J23106	FALSE	1	9741.96		1015	1054	977	13.4	16.4	10.8
J23106	FALSE	2	13213.55		843	880	808	4.5	6.2	3.1
J23106	FALSE	3	10687.67		501	526	475	6.9	9	5.2
J23107	FALSE	1	6119.35		299	341	258	0.08	0.39	0
J23107	FALSE	2	6506.74		3880	4010	3740	0.19	0.62	0.03
J23107	FALSE	3	6068.97		560	610	510	0.33	0.77	0.1
J23108	FALSE	1	1857.57		119	144	97	0	0.25	0
J23108	FALSE	2	1928.66		205	235	176	0	0.38	0
J23108	FALSE	3	1884.13		156	184	128	0	0.3	0
J23109	FALSE	1	149.9		48.1	52.9	43.4
J23109	FALSE	2	154.76		59	64	53
J23109	FALSE	3	152.6		54	60	49
J23110	FALSE	1	18498.66		1510	1543	1477	20.3	23.8	16.9
J23110	FALSE	2	12150.91		512	526	498	11.2	14.2	8.6
J23110	FALSE	3	12567.74		341	352	330	8.2	11.2	5.9
J23111	FALSE	1	78556.07		5650	5950	5380	11.6	14.4	9.2
J23111	FALSE	2	81673.53		2580	2640	2530	4.9	6.3	3.7
J23111	FALSE	3	79331.82		3050	3120	2980	7.9	9.7	6.3
J23112	FALSE	1	124.44		4940	5230	4670	0	0.89	0
J23112	FALSE	2	142.85		3590	3710	3490	0.4	1.2	0.1
J23112	FALSE	3	132.22		3790	3910	3690	0	0.44	0
J23113	FALSE	1	134.71		99	118	79	0.7	1.5	0.3
J23113	FALSE	2	131.62		209	218	199	0	0.33	0
J23113	FALSE	3	124.95		4420	4650	4230	0	0.62	0
J23114	FALSE	1	1129.46		572	591	554	41.2	45	37.4
J23114	FALSE	2	1100.96		28.2	31.7	24.8	12.6	14.9	10.3
J23114	FALSE	3	1089.32		130	138	121	11.5	13.6	9.5
J23115	FALSE	1	2019.13		239	249	230	24.2	26.8	21.5
J23115	FALSE	2	2140.12		509	524	494	24.6	27.1	22
J23115	FALSE	3	2077.16		407	419	395	25.2	27.8	22.6
J23116	FALSE	1	2934.6		489	503	475	41.8	45.3	38.4
J23116	FALSE	2	3166.52		381	396	366	14.9	17.7	12
J23116	FALSE	3	3021.05		389	406	373	40.3	44.5	36.2
J23117	FALSE	1	412.53		89	95	83
J23117	FALSE	2	402.88		91	99	84
J23117	FALSE	3	391.71		71	80	63
J23118	FALSE	1	35856.68		3100	3180	3020	18.7	22.6	15.2
J23118	FALSE	2	38516.9		1342	1373	1311	7.9	10.5	5.8
J23118	FALSE	3	36660.56		1039	1063	1015	4.7	6.6	3.2
J23119	FALSE	1	75018.39		2140	2200	2080	11.3	13.4	9.1
J23119	FALSE	2	74667.87		2570	2670	2490	17.2	20.1	14.3
J23119	FALSE	3	82635.73		3950	4090	3820	6.4	10.2	3.7
J23150	FALSE	1	12413.25		414	427	401	4.9	6.2	3.8
J23150	FALSE	2	11881.77		571	587	556	9.9	11.6	8.3
J23150	FALSE	3	11891.33		612	628	596	16.7	18.9	14.4
J23151	FALSE	1	18101.8		187	196	179	2.6	3.6	1.8
J23151	FALSE	2	18722.73		593	609	577	18.8	21.1	16.4
J23151	FALSE	3	25011.85		79	84	74	6.6	8.1	5.3
R0010	FALSE	1	6715.33		303	315	291	20.6	23.3	17.9
R0010	FALSE	2	7477.66		191	202	181	43.1	46.8	39.5
R0010	FALSE	3	8681.69		157	166	148	41	44.4	37.7
R0011	FALSE	1	34363.77		1000	1032	970	20.2	23.2	17.2
R0011	FALSE	2	43316.89		5490	5740	5290	23.6	26.4	20.8
R0011	FALSE	3	33677.98		2115	2160	2071	33.5	36.6	30.3
Negative	FALSE	1	49.83		0	0.3	0	15.1	17.4	12.9
Negative	FALSE	2	42.36		0.24	0.75	0.04	63.1	68.1	58.3
Negative	FALSE	3	42.33		0	0.47	0	12.8	15.2	10.4
