# Supplementary material for: The genetic insulator RiboJ increases expression of insulated genes
Source: J Biol Eng. 2018 Oct 29;12:23. doi: 10.1186/s13036-018-0115-6 (PMC6206723; doi:10.1186/s13036-018-0115-6)
Supplement: Supplementary file 1 — Data.csv Experimental data. Analysis.ipynb Analysis methods as a jupyter notebook. (ZIP 16 kb) [file 13036_2018_115_MOESM1_ESM.zip › SI/Analysis.ipynb]

# %% [markdown]
# Data Analysis for "The Genetic Insulator RiboJ Increases Expression of Insulated Genes"

This notebook reproduces all the analysis and figures for "The Genetic Insulator RiboJ Increases Expression of Insulated Genes" by Clifton and Jones *et al*. The analysis was applied to the processed fluorescence and qPCR data, found in the associated data file Data.csv. Details on the data processing procedure, as well as the raw data, can be found in the main text.

# %% [code]
# Import required packages

import numpy as np
import pandas as pd
import scipy
from scipy import stats as st
# from statsmodels.distributions.empirical_distribution import ECDF

import matplotlib as mpl
import matplotlib.pyplot as plt
import matplotlib.patches as patches

import seaborn as sns

from cycler import cycler
sns.set_context("talk", font_scale=1, rc={"lines.linewidth": 2.0, 'lines.markersize': 5})
sns.set_style("ticks")
sns.set_style({"xtick.direction": "in","ytick.direction": "in"})
mpl.rc('axes', prop_cycle=(cycler('color', ['b','orange','k','r','g','y','m','c']) ))
mpl.rc('text', usetex=False)
mpl.rc('font',**{'family':'sans-serif','sans-serif':['Roboto']})
# plt.tick_params(top=False, bottom=False, right=False, left=False)
tw = 1.5
sns.set_style({"xtick.major.size": 6, "ytick.major.size": 6,
               "xtick.minor.size": 4, "ytick.minor.size": 4,
               'axes.labelsize': 24,
               'xtick.major.width': tw, 'xtick.minor.width': tw,
               'ytick.major.width': tw, 'ytick.minor.width': tw})

mpl.rc('xtick', labelsize=18) 
mpl.rc('ytick', labelsize=18)
mpl.rc('axes', linewidth=1.75)
plt.gcf().subplots_adjust(bottom=0.15)
sns.set_style({'axes.labelsize': 24})

import warnings
warnings.filterwarnings('ignore')

# %% [markdown]
We first load in our processed data spreadsheet.

# %% [code]
df = pd.read_csv('Data.csv')

# %% [markdown]
## Plot GFP Fluorescence Data

# %% [markdown]
We will first plot out the fluorescence data from our reporter constructs with and without RiboJ. Each dot represents the geometric mean of the distribution of fluorescence values for a single biological replicate. Units are Molecules of Equivalent Fluorescin (MEF).

# %% [code]
# This was generated further down the notebook, but I'm copying it hard-coded here
sorted_promoter_ls = ['J23111', 'J23119', 'J23104', 'J23102', 'J23100', 'J23118', 'R0011', 'J23101', 'J23151', 'J23110', 'J23150', 'J23106', 'R0010', 'J23107', 'J23105', 'J23116', 'J23115', 'J23108', 'J23114', 'J23117', 'J23103', 'J23109', 'J23112', 'J23113', 'Negative']
sorted_promoter_ls_noneg = ['J23111', 'J23119', 'J23104', 'J23102', 'J23100', 'J23118', 'R0011', 'J23101', 'J23151', 'J23110', 'J23150', 'J23106', 'R0010', 'J23107', 'J23105', 'J23116', 'J23115', 'J23108', 'J23114', 'J23117', 'J23103', 'J23109', 'J23112', 'J23113']


# %% [code]
plt.figure(figsize=(16,8))
sns.stripplot(x='Promoter',
              y='GeoMean MEF',
              hue='RiboJ',
              split=False,
              data=df,
              size=10,
              order=sorted_promoter_ls,
              palette=['k','#1919ff'])
plt.gca().set_yscale('log')
plt.gca().set_ylim((1e1,1e6))
plt.xticks(fontsize=20)
plt.yticks(fontsize=20)
plt.gca().set_ylabel('  \nsfGFP Fluorescence (MEF)', fontsize=24)
plt.gca().set_xlabel('')

#auto_handles, auto_labels = plt.gca().get_legend_handles_labels()
#leg = plt.legend(handles=[auto_handles[1], auto_handles[0]],
           #labels=['with RiboJ', 'without RiboJ'])

#leg.legendHandles[0]._sizes = [100]
#leg.legendHandles[1]._sizes = [100]

locs, labels = plt.xticks()
plt.setp(labels, rotation=-45)
plt.setp(plt.gca().get_legend().get_texts(), fontsize='22')

plt.tight_layout()

#plt.savefig('./Figures/1a.tiff')
#plt.savefig('./Figures/1a.png')

plt.show()

# %% [markdown]
### Correct for Autofluorescence

# %% [markdown]
Since the Negative Control samples contain no GFP, the fluorescence value generated by these samples represent autofluorescence. We assume that all samples autofluoresce to the same extent, so we will subtract the autofluorescence from each sample's fluorescence value prior to computing fold changes between conditions.

# %% [code]
# Determine autofluorescence value
neg_MEF_vals = df[df['Promoter'] == 'Negative']['GeoMean MEF'].values
geomean_neg_MEF = st.gmean(neg_MEF_vals)

df['corrected GeoMean MEF'] = df['GeoMean MEF'] - geomean_neg_MEF

# %% [markdown]
Note that the corrected values do not cause much of a change in the qualitative trends of the plot.

# %% [code]
plt.figure(figsize=(20,10))
sns.stripplot(x='Promoter', y='corrected GeoMean MEF', hue='RiboJ', split=False, data=df,
              size=10, order=sorted_promoter_ls_noneg)
plt.gca().set_yscale('log')
plt.gca().set_ylim((1e1,1e6))
plt.xticks(fontsize=12)
plt.yticks(fontsize=20)
plt.gca().set_ylabel('corrected Fluorescence (MEF)', fontsize=24)
plt.gca().set_xlabel('')
plt.show()

# %% [markdown]
### Compute Fold Change

# %% [markdown]
We will now plot the fold change in fluorescence associated with the addition of RiboJ to the construct. There are two ways we can calculate this fold change:

- Take the geometric mean of the three with-RiboJ replicates and the geometric mean of the three without-RiboJ replicates for a given promoter, and compute the fold change as the ratio of these geometric means.
\begin{align}
FC_{\text{geomeans}} = \frac{\sqrt[3]{y_1 y_2 y_3}}{\sqrt[3]{x_1 x_2 x_3}},
\end{align}
where $y_i$ are the fluorescence values of a promoter's with-RiboJ replicates and $x_i$ are the fluorescence values of a promoter's without-RiboJ replicates.

- For each of the $3*3=9$ possible pairs of with-RiboJ and without-RiboJ replicate for a given promoter, calculate the ratio of the fluorescene values for the with- and without-RiboJ replicates. Use the set of 9 ratios as a representation of the fold change. In other words,
\begin{align}
\boldsymbol{FC}_{\text{replicates}} = \left\{ \frac{y_i}{x_j} : i\in \{1,2,3\}, \; j\in\{1,2,3\} \right\},
\end{align}
with $x_j$ and $y_i$ defined as above.

# %% [code]
# Calculate fold change values

promoters = sorted(list(set(df['Promoter'].values)))
promoters.remove('Negative')
ratios = []
promoters_for_df = []
geomean_ratios = []
GFP_mean_with_vals = []
GFP_mean_without_vals = []

for p in promoters:
    with_vals = df[(df['Promoter'] == p) & (df['RiboJ'] == True)]['corrected GeoMean MEF'].values
    without_vals = df[(df['Promoter'] == p) & (df['RiboJ'] == False)]['corrected GeoMean MEF'].values
    
    # Compute fold change of geometric means
    geomean_with = st.gmean(with_vals)
    geomean_without = st.gmean(without_vals)
    geomean_ratio = geomean_with/geomean_without
    geomean_ratios.append(geomean_ratio)
    # Store the geomean of each promoter's replicates in each RiboJ condition
    GFP_mean_with_vals.append(geomean_with)
    GFP_mean_without_vals.append(geomean_without)

    # Compute fold change values for each replicate
    for i in range(3):
        for j in range(3):
            ratio = with_vals[i] / without_vals[j]
            ratios.append(ratio)
            
            promoters_for_df.append(p)
            
ratios_df = pd.DataFrame({'Promoter': promoters_for_df, 'Ratio': ratios})
geomean_ratios_df = pd.DataFrame({'Promoter': promoters, 'Ratio': geomean_ratios})
GFP_mean_vals = pd.DataFrame({'Promoter': promoters,
                              'Geomean MEF with': GFP_mean_with_vals,
                              'Geomean MEF without': GFP_mean_without_vals })

print('mean of fold change as calculated by geometric means = ' + str(np.mean(geomean_ratios)))
print('the range of fold change as calculated by geometric means is ' + str(min(geomean_ratios)) + ' to ' + str(max(geomean_ratios)))
#print('mean of fold change as calculated by replicates ratios = ' + str(np.mean(ratios)))
#print('the range of fold change as calculated by replicates ratios ' + str(min(ratios)) + ' to ' + str(max(ratios)))

strongest18 = []
weakest6 = []
promoter_strong = ['J23111', 'J23119', 'J23104', 'J23102', 'J23100', 'J23118', 'R0011', 'J23101', 'J23151', 'J23110', 'J23150', 'J23106', 'J23107', 'J23105', 'J23116', 'J23115', 'J23108', 'J23114'] 
promoter_weak = ['R0010', 'J23117', 'J23103', 'J23109', 'J23112', 'J23113']
for p in promoter_strong:
    temp = geomean_ratios_df[(geomean_ratios_df['Promoter'] == p)]['Ratio'].values
    strongest18.append(temp[0])
for p in promoter_weak:   
    temp2 = geomean_ratios_df[(geomean_ratios_df['Promoter'] == p)]['Ratio'].values
    weakest6.append(temp2[0])
    
print('mean of fold change of 18 out of 19 strongest (excludes w/o R0010) = '+ str(np.mean(strongest18)))
print('the range of fold change of 18 out of 19 strongest (excludes w/o R0010) as calculated by geometric means is ' + str(min(strongest18)) + ' to ' + str(max(strongest18)))

print('mean of fold change of 6 weakest = '+ str(np.mean(weakest6)))
print('the range of fold change of 6 weakest as calculated by geometric means is ' + str(min(weakest6)) + ' to ' + str(max(weakest6)))

# %% [markdown]
We also need to determine an internal null distribution that should reflect the fold change values that will arise from the the natural expression variance in the cells and the noise intrinsic to our measurement techniques when no RiboJ-associated fold change exists. We will compute this null distribution by computing the fold change between with each of the $3*3-2=6$ choices of replicate values where both the numerator and the denominator of the ratio are drawn from the same RiboJ condition, excluding conditions where a replicate's value is compared against itself. In other words,
\begin{align}
\boldsymbol{FC}_{\text{null}} = \left\{\frac{y_i}{y_j} \;,\; \frac{x_i}{x_j}:i\in\{1,2,3\}\;,\;j\in\{1,2,3\}\;,\;i\neq j\right\},
\end{align}
where $y_i$ and $x_i$ are defined as above-- the geometric means of the distribution of fluorescence values for a single with-RiboJ and without-RiboJ replicate, respectively.

# %% [code]
# Compute the null fold change values

promoter_vals = sorted(list(set(df['Promoter'].values)))
promoter_vals.remove('Negative')
pseudo_ratios = []

for promoter in promoter_vals:
    for rj_cond in [True, False]:
        for pseudo_with_index in np.arange(1,4):
            for pseudo_without_index in np.arange(1,4):
                if pseudo_with_index != pseudo_without_index:
                    pseudo_with = df[(df['Promoter']==promoter) &
                                     (df['RiboJ']==rj_cond) &
                                     (df['Replicate']==pseudo_with_index)]['GeoMean MEF'].values[0]
                    pseudo_without = df[(df['Promoter']==promoter) &
                                        (df['RiboJ']==rj_cond) &
                                        (df['Replicate']==pseudo_without_index)]['GeoMean MEF'].values[0]
                    pseudo_ratios.append(pseudo_with/pseudo_without)
pseudo_ratios = np.array(pseudo_ratios)

# %% [markdown]
Now that we have computed our fold change values, let's quickly plot the entire distribution of $\boldsymbol{FC}_{\text{replicates}}$ values alongside the $\boldsymbol{FC}_{\text{null}}$ values pooled for each promoter.

# %% [code]
log_mef_rep_ratios = np.log10(ratios_df['Ratio'].values)
log_mef_pseudo_ratios = np.log10(pseudo_ratios)

plt.figure(figsize=(8,8))
sns.violinplot(data=[log_mef_pseudo_ratios, log_mef_rep_ratios],
               alpha=0.3,
               palette=['#696969', '#4343A1'])
sns.swarmplot(data=[log_mef_pseudo_ratios, log_mef_rep_ratios],
              size=3,
              palette=['#c0c0c0', '#ADD8E6'])
plt.plot([-100,100],[0,0], c='k', linestyle='--')
plt.xticks(fontsize=20)
plt.yticks(fontsize=20)
plt.gca().set_ylabel('log Fold Change sfGFP Fluorescence\n(with / without RiboJ)', fontsize=20)
plt.gca().set_xlabel('')
plt.gca().set_xticklabels(['Null','sfGFP'])
plt.gca().set_ylim((-0.65, 1.45))

plt.plot([0,1],[1.25,1.25],linestyle='-',c='k',linewidth=2)
plt.text(0.5,1.3, 'p = 1.5e-153', size=16, ha='center')
plt.tight_layout()

# plt.savefig('./Figures/S2a_number.png')
# plt.savefig('./Figures/S2a_number.tiff')

plt.show()

# compute difference statistics between GFP and null distributions
# st.ttest_ind is a two-tailed t-test
mef_gfp_null_p = st.ttest_ind(log_mef_rep_ratios, log_mef_pseudo_ratios, equal_var=False)[1]

# divided p-value by 2 to get p-value for one-tailed t-test
mef_gfp_null_p_onetail = mef_gfp_null_p/2

print('p value between GFP and Null (Welchs t test):' + str(mef_gfp_null_p_onetail))


# %% [markdown]
We see that the null fold change distribution takes the expected lognormal distribution.

We will now calculate the geometric mean and the geometric standard deviation factor from the null fold change distribution and overlay them over a plot of $\boldsymbol{FC}_{\text{replicates}}$ and $FC_{\text{geomeans}}$ for each promoter.

# %% [code]
# Compute geometric mean and standard deviation for null fold change distribution

def geostd(x):
    gm = st.gmean(x)
    S = 0
    for i in range(len(x)):
        S += np.log(x[i]/gm)**2
    gs = np.exp(np.sqrt(S/len(x)))
    return gs

gmean_null_mef_ratios = st.gmean(pseudo_ratios)
gstd_null_mef_ratios = geostd(pseudo_ratios)

# %% [code]
# Plot fold change values for each promoter

plt.figure(figsize=(16,8))
sns.stripplot(x='Promoter', y='Ratio', data=ratios_df,
              size=8, color='#4343A1', order=sorted_promoter_ls)
sns.boxplot(x='Promoter', y='Ratio', data=geomean_ratios_df,
            linewidth=5, order=sorted_promoter_ls)
plt.plot([-100,100],[1,1],c='k', linestyle='--')
plt.gca().add_patch(patches.Rectangle(
                        (-1, gmean_null_mef_ratios/gstd_null_mef_ratios),
                        100,
                        (gmean_null_mef_ratios*gstd_null_mef_ratios)-(gmean_null_mef_ratios/gstd_null_mef_ratios),
                        alpha=0.3,
                        facecolor= '#808080'
                    ))
plt.xticks(fontsize=20)
plt.yticks(fontsize=20)
plt.gca().set_ylabel('Fold Change sfGFP Fluorescence\n(with / without RiboJ)', fontsize=24)
plt.gca().set_xlabel('')
plt.gca().set_yscale('log')
plt.gca().set_ylim((5e-1,1.5e1))
# plt.gca().tick_params(axis='both',which='both',width=3)

locs, labels = plt.xticks()
plt.setp(labels, rotation=-45)

plt.tight_layout()

# plt.savefig('./Figures/1b.tiff')
# plt.savefig('./Figures/1b.png')

plt.show()

# %% [markdown]
In the above plot we show the 9 possible pairs of with- and without-RiboJ replicate ratios ($\boldsymbol{FC}_{\text{replicates}}$) as individual dots for each sample, and show the ratio of the geometric means of the replicates ($FC_{\text{geomeans}}$) as a black bar. Note that the black bar is *not* necessarily equal to the geometric mean of the $\boldsymbol{FC}_{\text{replicates}}$ distribution!

The grey region represents 1 geometric standard deviation factor away from the geometric mean of the distribution of all null fold change values ($\boldsymbol{FC}_{\text{null}}$).

The black horizontal line at $10^{0} = 1$ indicates the line at which adding RiboJ causes no change to the fluorescence of a construct. As we can see, with the exception of R0010, the inclusion of RiboJ always increases fluorescence by at least 2-fold, and that the increase can reach up to 10-fold.

We also see that the spread of replicates ratios tends to be fairly tight, with the exception of J23110, J23119, and R0011.

# %% [markdown]
## Plot Transcript Count Data

# %% [markdown]
We will now perform the analagous analyses on the GFP count data. First we plot out the measured values.

# %% [code]
plt.figure(figsize=(20,10))
sns.stripplot(x='Promoter',
              y='Mean Counts',
              hue='RiboJ',
              split=True,
              data=df,
              size=10,
              order=sorted_promoter_ls,
              palette=['k','#1919ff'])
plt.gca().set_yscale('log')
plt.gca().set_ylim((1e0,1e5))
plt.xticks(fontsize=20)
plt.yticks(fontsize=20)
plt.gca().set_ylabel('\nsfGFP Transcript Counts', fontsize=24)
plt.gca().set_xlabel('')

auto_handles, auto_labels = plt.gca().get_legend_handles_labels()
leg = plt.legend(handles=[auto_handles[1], auto_handles[0]],
           labels=['with RiboJ', 'without RiboJ'])

leg.legendHandles[0]._sizes = [100]
leg.legendHandles[1]._sizes = [100]

locs, labels = plt.xticks()
plt.setp(labels, rotation=-45)
plt.setp(plt.gca().get_legend().get_texts(), fontsize='22')
plt.tight_layout()

# plt.savefig('./Figures/S1a.png')
# plt.savefig('./Figures/S1a.tiff')

plt.show()

# %% [markdown]
Each dot in the above plot now represents the transcript count obtained from the dd-qPCR assay for a given biological replicate. The without- and with-RiboJ conditions are shown side-by-side for each promoter because of the extent of overlap.

Two of the negative control conditions had a value of zero, and so cannot be shown on a log-scale plot. Because all negative control conditions yielded a count value less than 1, we will not perform any further normalizations to our count data based on the negative control values.

# %% [markdown]
We will now determine the fold change values for the transcript data, calculating $FC_{\text{geomeans}}$ and $\boldsymbol{FC}_{\text{replicates}}$ as before.

# %% [code]
# Calculate GFP transcript fold change values

promoters = sorted(list(set(df['Promoter'].values)))
promoters.remove('Negative')

ratios = []
promoters_for_df = []
mean_ratios = []
RNA_mean_with_vals = []
RNA_mean_without_vals = []

for p in promoters:
    with_vals = df[(df['Promoter'] == p) & (df['RiboJ'] == True)]['Mean Counts'].values
    without_vals = df[(df['Promoter'] == p) & (df['RiboJ'] == False)]['Mean Counts'].values
    
    mean_with = st.gmean(with_vals)
    mean_without = st.gmean(without_vals)
#     mean_with = np.mean(with_vals)
#     mean_without = np.mean(without_vals)
    mean_ratio = mean_with/mean_without
    
    mean_ratios.append(mean_ratio)
    RNA_mean_with_vals.append(mean_with)
    RNA_mean_without_vals.append(mean_without)

    for i in range(3):
        for j in range(3):
            ratio = with_vals[i] / without_vals[j]
            ratios.append(ratio)
            
            promoters_for_df.append(p)
            
count_ratios_df = pd.DataFrame({'Promoter': promoters_for_df, 'Ratio': ratios})
mean_count_ratios_df = pd.DataFrame({'Promoter': promoters, 'Ratio': mean_ratios})
RNA_mean_vals = pd.DataFrame({'Promoter': promoters,
                              'Mean Counts with': RNA_mean_with_vals,
                              'Mean Counts without': RNA_mean_without_vals})

# %% [markdown]
We will also calculate a null fold change distribution $\boldsymbol{FC}_{\text{null}}$ from our data, as before.

# %% [code]
# Calculate GFP transcript null fold change values

promoter_vals = set(df['Promoter'].values)
promoter_vals.remove('Negative')
rna_pseudo_ratios = []

for promoter in promoter_vals:
    for rj_cond in [True, False]:
        for pseudo_with_index in np.arange(1,4):
            for pseudo_without_index in np.arange(1,4):
                if pseudo_with_index != pseudo_without_index:
                    pseudo_with = df[(df['Promoter']==promoter) &
                                     (df['RiboJ']==rj_cond) &
                                     (df['Replicate']==pseudo_with_index)]['Mean Counts'].values[0]
                    pseudo_without = df[(df['Promoter']==promoter) &
                                        (df['RiboJ']==rj_cond) &
                                        (df['Replicate']==pseudo_without_index)]['Mean Counts'].values[0]
                    rna_pseudo_ratios.append(pseudo_with/pseudo_without)
rna_pseudo_ratios = np.array(rna_pseudo_ratios)

# %% [markdown]
Additionally, for the transcript data, we also have measurements of the expression level of the siroheme synthase gene *cysG* in our samples. The expression level of cysG is expected to be unaffected by the presence or absence of RiboJ in our reporter construct, so we can also compute the fold change values associated withour cysG transcript counts as another null fold change distribution. Our measured cysG transcript counts are given below.

# %% [code]
plt.figure(figsize=(20,10))
sns.stripplot(x='Promoter', y='mean CysG counts', hue='RiboJ', split=True, data=df,
              size=10, order=sorted_promoter_ls, palette=['k','orange'])
plt.xticks(fontsize=20)
plt.yticks(fontsize=20)
plt.gca().set_ylabel('\nCysG Transcript Counts', fontsize=24)
plt.gca().set_xlabel('')
plt.gca().set_yscale('log')
plt.gca().set_ylim((1e0,1e2))

auto_handles, auto_labels = plt.gca().get_legend_handles_labels()
leg = plt.legend(handles=[auto_handles[1], auto_handles[0]],
           labels=['with RiboJ', 'without RiboJ'])

leg.legendHandles[0]._sizes = [100]
leg.legendHandles[1]._sizes = [100]

locs, labels = plt.xticks()
plt.setp(labels, rotation=-45)
plt.setp(plt.gca().get_legend().get_texts(), fontsize='22')
plt.tight_layout()

# plt.savefig('./Figures/S1c.png')
# plt.savefig('./Figures/S1c.tiff')

plt.show()


# %% [code]
# Process CysG data

# pool cysG count values
cysg_vals = df['mean CysG counts'].values
cysg_vals = cysg_vals[~np.isnan(cysg_vals)]

# remove true 0 values (for log conversion)
cysg_vals = cysg_vals[cysg_vals != 0]

# convert values to log
log_cysg_vals = np.log10(cysg_vals)

# >1 cysg values
nonzero_cysg_vals = cysg_vals[cysg_vals >= 1]

log_nonzero_cysg_vals = np.log10(nonzero_cysg_vals)

print('Mean: {0} log10-counts of CysG mRNA'.format(np.mean(log_nonzero_cysg_vals)))
print('Standard Deviation: {0} log10-counts'.format(np.std(log_nonzero_cysg_vals)))

# %% [code]
promoters = sorted(list(set(df['Promoter'].values)))
promoters.remove('Negative')

ratios = []
promoters_for_df = []
mean_ratios = []

for p in promoters:
    with_vals = df[(df['Promoter'] == p) & (df['RiboJ'] == True)]['mean CysG counts'].values
    without_vals = df[(df['Promoter'] == p) & (df['RiboJ'] == False)]['mean CysG counts'].values
    
    mean_with = np.mean(with_vals)
    mean_without = np.mean(without_vals)
    mean_ratio = mean_with/mean_without
    
    mean_ratios.append(mean_ratio)

    for i in range(3):
        for j in range(3):
            ratio = with_vals[i] / without_vals[j]
            ratios.append(ratio)
            
            promoters_for_df.append(p)
            
cysg_count_ratios_df = pd.DataFrame({'Promoter': promoters_for_df, 'Ratio': ratios})
cysg_mean_count_ratios_df = pd.DataFrame({'Promoter': promoters, 'Ratio': mean_ratios})

# %% [code]
plt.figure(figsize=(20,10))
sns.stripplot(x='Promoter', y='Ratio', data=cysg_count_ratios_df,
              size=8, color='#FF4500', order=sorted_promoter_ls)
sns.boxplot(x='Promoter', y='Ratio', data=cysg_mean_count_ratios_df,
            linewidth=5, order=sorted_promoter_ls)
plt.plot([-100,100],[1,1], c='k', linestyle='--')
plt.xticks(fontsize=20)
plt.yticks(fontsize=20)
plt.gca().set_ylabel('Fold Change CysG Transcript Counts\n(with / without RiboJ)', fontsize=24)
plt.gca().set_xlabel('')
plt.gca().set_yscale('log')
plt.gca().set_ylim((1e-2,1e1))
plt.gca().tick_params(axis='both',which='both',width=3)
locs, labels = plt.xticks()
plt.setp(labels, rotation=-45)
plt.tight_layout()

# plt.savefig('./Figures/S1d.png')
# plt.savefig('./Figures/S1d.tiff')

plt.show()

# %% [markdown]
Many of the observed cysG transcript count values were 0, and so cannot be displayed on a log-scale plot. Additionally, no cysG measurement data were collected for the samples using J23100, J23104, J23109, and J23117 promoters. That being said, there is still sufficient data to generate a distribution of null fold change values from the cysG measurements.

# %% [code]
# Compute fold change values from the cysG transcript count measurements

promoters = sorted(list(set(df['Promoter'].values)))
promoters.remove('Negative')

ratios = []
promoters_for_df = []
mean_ratios = []

for p in promoters:
    with_vals = df[(df['Promoter'] == p) & (df['RiboJ'] == True)]['mean CysG counts'].values
    without_vals = df[(df['Promoter'] == p) & (df['RiboJ'] == False)]['mean CysG counts'].values
    
    mean_with = np.mean(with_vals)
    mean_without = np.mean(without_vals)
    mean_ratio = mean_with/mean_without
    
    mean_ratios.append(mean_ratio)

    for i in range(3):
        for j in range(3):
            ratio = with_vals[i] / without_vals[j]
            ratios.append(ratio)
            
            promoters_for_df.append(p)
            
cysg_count_ratios_df = pd.DataFrame({'Promoter': promoters_for_df, 'Ratio': ratios})
cysg_mean_count_ratios_df = pd.DataFrame({'Promoter': promoters, 'Ratio': mean_ratios})

# %% [markdown]
Comparing our $\boldsymbol{FC}_{\text{replicates}}$ values from our GFP transcripts with our two null fold change distributions, we obtain the following plot.

# %% [code]
# Plot out transcript count fold-change distributions for all promoters

# These functions are necessary because we are computing fold changes from
# data that contain zero values
def remove_nan(x):
    x = x[~np.isnan(x)]
    return x
def remove_inf(x):
    x = x[~np.isinf(x)]
    return x

fc_gfp = remove_nan(remove_inf(np.log10(count_ratios_df['Ratio'].values)))
fc_cysg = remove_nan(remove_inf(np.log10(cysg_count_ratios_df['Ratio'].values)))
fc_null = remove_nan(remove_inf(np.log10(rna_pseudo_ratios)))

plt.figure(figsize=(8,8))
sns.violinplot(data = [fc_null, fc_cysg, fc_gfp],
               palette = ['#696969', '#FF4500', '#4343A1'])
sns.swarmplot(data = [fc_null, fc_cysg, fc_gfp],
              palette = ['#c0c0c0', '#FFA500', '#ADD8E6'],
              edgecolor='k',
              size=3)

plt.plot([-100,100],[0,0], c='k', linestyle='--')
plt.plot([0,1],[2.2,2.2], c='k', linestyle='-', linewidth=2)
plt.plot([1,2],[2.4,2.4], c='k', linestyle='-', linewidth=2)
plt.plot([0,2],[2.6,2.6], c='k', linestyle='-', linewidth=2)
# display p values as stars
# plt.text(0.5,2.25, 'n.s.', size=20, ha='center')
# plt.text(1.5,2.425, '* * *', size=26, ha='center')
# plt.text(1.0,2.625, '* * *', size=26, ha='center')
# display p values as numbers
plt.text(0.5,2.25, 'p = 0.37', size=14, ha='center')
plt.text(1.5,2.45, 'p = 4.9e-9', size=14, ha='center')
plt.text(1.0,2.64, 'p = 9.4e-10', size=14, ha='center')

plt.xticks(fontsize=20)
plt.yticks(fontsize=20)
plt.gca().set_ylabel('log Fold Change Transcript Counts\n(with / without RiboJ)', fontsize=20)
plt.gca().set_xlabel('')
plt.gca().set_xticklabels(['Null', 'CysG', 'sfGFP'])
plt.gca().set_ylim((-2.5,2.9))

plt.tight_layout()

# plt.savefig('./Figures/2a_numbers_square.tiff')
# plt.savefig('./Figures/2a_numbers_square.png')

plt.show()


# compute difference statistics between GFP and null distributions
gfp_null_p = st.ttest_ind(fc_gfp, fc_null, equal_var=False)[1]
gfp_cysg_p = st.ttest_ind(fc_gfp, fc_cysg, equal_var=False)[1]
null_cysg_p = st.ttest_ind(fc_null, fc_cysg, equal_var=False)[1]

# compute difference statistics between GFP and null distributions
gfp_null_p_onetail = gfp_null_p/2
gfp_cysg_p_onetail = gfp_cysg_p/2
null_cysg_p_twotail = null_cysg_p

print('p value between GFP and Null (Welchs t test):' + str(gfp_null_p_onetail))
print('p value between GFP and CysG (Welchs t test):' + str(gfp_cysg_p_onetail))
print('p value between Null and CysG (Welchs t test):' + str(null_cysg_p_twotail))


# %% [markdown]
Furthermore, because the cysG values were obtained directly by measurement, we can compare the $FC_{\text{geomeans}}$ values between the cysG and GFP transcript counts.

# %% [code]
mean_fc_gfp = remove_nan(remove_inf(np.log10(mean_count_ratios_df['Ratio'].values)))
mean_fc_cysg = remove_nan(remove_inf(np.log10(cysg_mean_count_ratios_df['Ratio'].values)))

plt.figure(figsize=(8,8))
sns.swarmplot(data = [mean_fc_cysg, mean_fc_gfp],
              palette = ['#FF4500', '#4343A1'],
              edgecolor='k',
              size=10)
plt.plot([-100,100],[0,0], c='k', linestyle='--')
plt.xticks(fontsize=20)
plt.yticks(fontsize=20)
plt.gca().set_ylabel('log Fold Change Transcript Counts\n(with / without RiboJ)', fontsize=20)
plt.gca().set_xlabel('')
plt.gca().set_xticklabels(['CysG', 'sfGFP'])
plt.gca().set_ylim((-2.1,2.1))

plt.plot([0,1],[1.65,1.65],linestyle='-',c='k',linewidth=2)
plt.text(0.5,1.74,'p = 0.006', size=16, ha='center')
plt.tight_layout()

# plt.savefig('./Figures/S2b_number.png')
# plt.savefig('./Figures/S2b_number.tiff')

plt.show()

# compute difference statistics
gfp_cysg_means_p = st.ttest_ind(mean_fc_gfp, mean_fc_cysg, equal_var=False)[1]

gfp_cysg_means_p_onetail = gfp_cysg_means_p/2

print('p value between GFP and CysG (Welchs t test): ' + str(gfp_cysg_means_p_onetail))

# %% [markdown]
From the above two graphs we note two things:
- First, although we measure some samples in which the GFP transcript count is lower in the with-RiboJ condition than in the without-RiboJ condition (represented by fold-change values less than $10^0 = 1$), we find that the magnitude of these decreases are well within the range of the decreases observed in the null fold change distributions. In other words, the use of the dd-qPCR assay to detect transcript counts is a noisy procedure, and so we do not have the grounds to confidently determine whether these decreases in measured GFP transcript counts represent a true RiboJ-induced decrease in transcriptional expression or whether they are simply the consequence of a noisy measurement readout.
- Second, we can see from both the $\boldsymbol{FC}_{\text{replicates}}$ graph and the $FC_{\text{geomeans}}$ graph that the GFP transcript fold change distribution skews upward compared to the null and cysG fold change distributions, indicating that despite the variability in the readout we see an increase in measured transcript count associated with RiboJ insulation.

# %% [code]
# make the ratios plot for transcripts

rnapr_gmean = st.gmean(rna_pseudo_ratios)
rnapr_gstd = geostd(rna_pseudo_ratios)

# print(rnapr_gmean)
# print(rnapr_gstd)

plt.figure(figsize=(20,10))
sns.stripplot(x='Promoter', y='Ratio', data=count_ratios_df,
              size=8, color='#4343A1', order=sorted_promoter_ls
              #palette='Dark2'
             )
sns.boxplot(x='Promoter', y='Ratio', data=mean_count_ratios_df,
            linewidth=5, order=sorted_promoter_ls)
plt.plot([-100,100],[1,1], c='k', linestyle='--')
plt.gca().add_patch(patches.Rectangle(
                        (-1, rnapr_gmean/rnapr_gstd),
                        100,
                        (rnapr_gmean*rnapr_gstd)-(rnapr_gmean/rnapr_gstd),
                        alpha=0.3,
                        facecolor= '#808080'
                    ))
plt.xticks(fontsize=20)
plt.yticks(fontsize=20)
plt.gca().set_ylabel('Fold Change sfGFP Transcript Counts\n(with / without RiboJ)', fontsize=24)
plt.gca().set_xlabel('')
plt.gca().set_yscale('log')
plt.gca().set_ylim((.03, 100))
plt.gca().tick_params(axis='both',which='both',width=3)

locs, labels = plt.xticks()
plt.setp(labels, rotation=-45)
plt.tight_layout()

# plt.savefig('./Figures/S1b.png')
# plt.savefig('./Figures/S1b.tiff')

plt.show()

# %% [markdown]
### Validating confidence in our transcript count data

Given that our dd-qPCR assay is so noisy, we will also perform some checks to raise our confidence in the validity of our results.

First, we will ensure that our GFP transcript counts for each sample correlate with the fluorescence measured from that sample.

# %% [code]
# Plot with-RiboJ fluorescence vs. transcript count values
mef_with_vals = df[df['RiboJ']==True]['GeoMean MEF'].values
rna_with_vals = df[df['RiboJ']==True]['Mean Counts'].values

plt.figure(figsize=(8,8))
plt.scatter(rna_with_vals,
            mef_with_vals,
            c='#1919ff', s=100)
plt.xlabel('sfGFP mRNA Counts\nwith RiboJ', fontsize=18)
plt.ylabel('sfGFP Fluorescence (MEF)\nwith RiboJ', fontsize=18)
plt.gca().set_xscale('log')
plt.gca().set_yscale('log')
plt.xticks(fontsize=18)
plt.yticks(fontsize=18)
plt.tight_layout()

# plt.savefig('./Figures/S3a1.png')
# plt.savefig('./Figures/S3a1.tiff')

plt.show()


# Calculate spearman correlation coefficient
rho_with, p_with = st.spearmanr(rna_with_vals, mef_with_vals)
print('separman rho = ' + str(rho_with))
print('p value from spearman rho = ' + str(p_with))

# %% [code]
# Plot without-RiboJ fluorescence vs. transcript count values
mef_without_vals = df[df['RiboJ']==False]['GeoMean MEF'].values
rna_without_vals = df[df['RiboJ']==False]['Mean Counts'].values

plt.figure(figsize=(8,8))
plt.scatter(rna_without_vals,
            mef_without_vals,
            s=100, c='k')
plt.xlabel('sfGFP mRNA Counts\nwithout RiboJ', fontsize=18)
plt.ylabel('sfGFP Fluorescence (MEF)\nwithout RiboJ', fontsize=18)
plt.gca().set_xscale('log')
plt.gca().set_yscale('log')
plt.gca().set_xlim((2e0,2e4))
plt.xticks(fontsize=18)
plt.yticks(fontsize=18)
plt.tight_layout()

# plt.savefig('./Figures/S3a2.png')
# plt.savefig('./Figures/S3a2.tiff')

plt.show()

# Calculate spearman correlation coefficient
rho_without, p_without = st.spearmanr(rna_without_vals, mef_without_vals)
print('separman rho = ' + str(rho_without))
print('p value from spearman rho = ' + str(p_without))

# %% [markdown]
We see that generally the values correlate quite well.

We now assess the validity of using the cysG transcript counts as a null distribution of fold change values. If cysG were really unaffected by the presence of absence of RiboJ in the GFP reporter construct, we should expect that the cysG fold change obtained for a given promoter should be uncorrelated with the measured GFP transcript fold change for that promoter.

# %% [code]
rna_fc_gfp = remove_nan(remove_inf(mean_count_ratios_df['Ratio'].values))
rna_fc_cysg = remove_nan(remove_inf(cysg_mean_count_ratios_df['Ratio'].values))

len_diff = len(rna_fc_gfp) - len(rna_fc_cysg)
zeros_to_add = np.array([0]*len_diff)

rna_fc_cysg_padded = np.append(rna_fc_cysg, zeros_to_add)


plt.figure(figsize=(8,8))
plt.scatter(rna_fc_gfp,
            rna_fc_cysg_padded,
            s=100, c='#4343A1')
plt.xlabel('log Fold Change sfGFP transcript counts\n(with / without RiboJ)', fontsize=18)
plt.ylabel('log Fold Change CysG transcript counts\n(with / without RiboJ)', fontsize=18)
plt.gca().set_xscale('log')
plt.gca().set_yscale('log')
plt.gca().set_xlim(1e-2,1e2)
plt.gca().set_ylim(1e-2,1e2)
plt.xticks(fontsize=18)
plt.yticks(fontsize=18)
plt.tight_layout()

# plt.savefig('./Figures/S4.png')
# plt.savefig('./Figures/S4.tiff')

plt.show()


# Calculate spearman correlation coefficient
rho_gfp_cysg, p_gfp_cysg = st.spearmanr(rna_fc_gfp,
                                        rna_fc_cysg_padded)
print('separman rho = ' + str(rho_gfp_cysg))
print('p value from spearman rho = ' + str(p_gfp_cysg))

# %% [markdown]
We see that there is essentially no correlation, which supports our use of cysG as a RiboJ-independent measure of intrinsic variability in our assay.

# %% [markdown]
### Correlate Fold Change with Expression Level

Since the promoters in the fold-change graphs are ordered by expression level (from strongest to weakest) we can get a sense of the roughly bimodal association between expression level and fold change. However, to make the comparison more explicit, we will plot out the correlation between the expression strength (expressed as the geometric mean of the fluorescence values from each without-RiboJ replicate) and the fold change ($FC_{geomeans}$).

# %% [code]
plt.figure(figsize=(8,8))
plt.scatter(GFP_mean_vals['Geomean MEF without'].values,
            geomean_ratios_df['Ratio'].values,
            s=90,
            c='#4343A1')
plt.xlabel('sfGFP Fluorescence (MEF)\nwithout RiboJ', fontsize=20)
plt.ylabel('Fold Change sfGFP Fluorescence\n(with / without RiboJ)', fontsize=20)
plt.gca().set_xscale('log')
plt.gca().set_yscale('log')
plt.xticks(fontsize=20)
plt.yticks(fontsize=20)
plt.gca().set_ylim((1e0,1.2e1))
plt.tight_layout()

# plt.savefig('./Figures/S3c1.png')
# plt.savefig('./Figures/S3c1.tiff')

plt.show()

# Calculate spearman correlation coefficient
r, p = st.spearmanr(GFP_mean_vals['Geomean MEF without'].values,
                    geomean_ratios_df['Ratio'].values)
print('separman rho = ' + str(r))
print('p value from spearman rho = ' + str(p))

# %% [markdown]
We do the same with the transcript counts.

# %% [code]
GFPcount_without_means = RNA_mean_vals['Mean Counts without'].values
GFPcount_ratios = mean_count_ratios_df['Ratio'].values

plt.figure(figsize=(8,8))
plt.scatter(GFPcount_without_means,
            GFPcount_ratios, s=90,
            color='#4343A1')
plt.xlabel('sfGFP Transcript Counts\nwithout RiboJ', fontsize=20)
plt.ylabel('Fold Change sfGFP Transcript Counts\n(with / without RiboJ)', fontsize=20)
plt.gca().set_xscale('log')
plt.gca().set_yscale('log')
plt.xticks(fontsize=20)
plt.yticks(fontsize=20)
plt.gca().set_ylim((1e-1,2.4e1))
plt.tight_layout()

# plt.savefig('./Figures/S3c2.png')
# plt.savefig('./Figures/S3c2.tiff')

plt.show()

# Calculate spearman correlation coefficient
r, p = st.spearmanr(GFPcount_without_means,
                    GFPcount_ratios)
print('separman rho = ' + str(r))
print('p value from spearman rho = ' + str(p))

# %% [markdown]
We see that there is no correlation between transcript count and RiboJ-associated fold change measured at the transcript level, but it may be that this comparison is dominated by the variability from the measurements.

# %% [markdown]
Finally, we will see whether there is any notable relationship between the fold change meausred at the fluorescence level and the fold change measured at the transcript level for a given promoter.

# %% [code]
mef_ratios = geomean_ratios_df['Ratio'].values
GFPcount_ratios = mean_count_ratios_df['Ratio'].values

plt.figure(figsize=(8,8))
plt.scatter(GFPcount_ratios,
            mef_ratios, s=90,
            color='#4343A1')
# plt.plot(np.logspace(-2,2,2), np.logspace(-2,2,2), color='k', linestyle='--')
plt.xlabel('Fold Change sfGFP Transcript Counts\n (with / without RiboJ)', fontsize=20)
plt.ylabel('Fold Change sfGFP Fluorescence\n(with / without RiboJ)', fontsize=20)
plt.gca().set_xscale('log')
plt.gca().set_yscale('log')
plt.gca().set_xlim((0.4, 20))
plt.gca().set_ylim((0.4, 20))
plt.xticks(fontsize=20)
plt.yticks(fontsize=20)
plt.tight_layout()

# plt.savefig('./Figures/S3b.png')
# plt.savefig('./Figures/S3b.tiff')

plt.show()

# Calculate spearman correlation coefficient
r, p = st.spearmanr(GFPcount_ratios,
                    mef_ratios)
print('separman rho = ' + str(r))
print('p value from spearman rho = ' + str(p))

# %% [code]


# %% [code]
